# Supplementary material for: Sulfonamide Porphyrins as Potent Photosensitizers against Multidrug-Resistant Staphylococcus aureus (MRSA): The Role of Co-Adjuvants
Source: Molecules. 2023 Feb 22;28(5):2067. doi: 10.3390/molecules28052067 (PMC10004250; doi:10.3390/molecules28052067)
Supplement: Supplementary file 1 [file molecules-28-02067-s001.zip]

Archive with 1 entries (1 files):
- molecules-2220173-supplementary.pdf
